# Supplementary material for: An In Vitro and In Vivo Assessment of Antitumor Activity of Extracts Derived from Three Well-Known Plant Species
Source: Plants (Basel). 2023 Apr 29;12(9):1840. doi: 10.3390/plants12091840 (PMC10180766; doi:10.3390/plants12091840)
Supplement: Supplementary file 1 [file plants-12-01840-s001.zip]

Archive with 1 entries (1 files):
- plants-2349954-supplementary.pdf
